# Supplementary material for: Role of the Menstrual Cycle on Performance and Injury Risk: A Survey of Female Professional Rugby Players in the United Kingdom
Source: Int J Environ Res Public Health. 2024 Jan 29;21(2):150. doi: 10.3390/ijerph21020150 (PMC10888092; doi:10.3390/ijerph21020150)
Supplement: Supplementary file 1 [file ijerph-21-00150-s001.zip]

Archive with 1 entries (1 files):
- ijerph-2771011-supplementary.pdf
